# Supplementary material for: Noninvasive measurement of 13Carbon turnover for evaluation of porcine renal grafts during ex vivo machine perfusion
Source: Commun Med (Lond). 2023 Dec 21;3:192. doi: 10.1038/s43856-023-00422-6 (PMC10739878; doi:10.1038/s43856-023-00422-6)
Supplement: Supplementary file 1 — Supplementary Data 1 [file 43856_2023_422_MOESM1_ESM.xlsx]

## Sheet: Figure 1
metabolized 13C-acetate				renal flow				urine production				lactic acid				clearance				alpha GST
good	acceptable	poor		good	acceptable	poor		good	acceptable	poor		good	acceptable	poor		good	acceptable	poor		good	acceptable	poor
12	14.5	3		390	324	166		44	15.6	51		0.2	0.3	1.4		0.35	0.11	0.28		1.48471	2.72485	2.86425
12.9	10.3	5.6		366	383	197		71.3	13.3	57		0.2	0.4	0.8		1.11	0.11	0.31		1.74714	2.30637	2.50892
20	15.6	5.8		325	277	241		31.1	9.6	12.7		0.2	0.3	0.6		0.25	0.06	0.07		1.65221	4.34396	2.90022
10.3	8.6	1.6		258	234	102		20.4	15.8	8.65		0.4	0.4	1.2		0.19	0.12	0.06		1.47112	2.81029	2.46842
20.4	16.7	5.7		85	296	231		9.6	7	6.3		0.6	0.2	0.3		0.04	0.06	0.05		2.70236	2.69337	2.85076
10.2	13.5	7.6		272	248	274		26.1	5.9	15.1		0.3	0.2	0.3		0.27	0.04	0.11		2.98115	2.3739	3.72747
19.7	8	2		297	308	113		35.3	1.9	16.3		0.1	0.2	0.7		0.99	0.01	0.11		2.76982	1.78329	5.24139
15.8	10.1	3.8		490	278	216		19.6	34.2	13.7		0.2	0.5	0.8		0.13	0.27	0.11		1.13494	2.72935	5.20977
27.8	15.7	12.2		265	279	255		45.7	4.8	34.3		0.2	0.2	0.2		0.23	0.06	0.19		1.59339	2.25232	2.90472
26.3	15.89	10.6		290	400	297		22.8	11.6	16.4		0.2	0.2	0.2		0.23	0.06	0.09		2.48642	2.79231	2.3829
16.9	9.17	3.97		213	287	330		9.2	6	4.3		0.2	0.7	1		0.06	0.03	0.02		1.50284	2.91821	2.25683
18	9.51	4.27		333	307	285		20.8	5.5	2.3		0.2	0.7	0		0.45	0.03	0.02		1.96836	2.58991	2.76083
18.5	6.3	5.46		303	257	361		41	23.5	19		0.5	1.3	0.1		0.53	0.14	0.33		1.03918	2.28385	0.902023

## Sheet: Figure 2
	metabolized 13C-acetate
	good	acceptable	poor
	12	14.5	3
	12.9	10.3	5.6
	20	15.6	5.8
	10.3	8.6	1.6
	20.4	16.7	5.7
	10.2	13.5	7.6
	19.7	8	2
	15.8	10.1	3.8
	27.8	15.7	12.2
	26.3	15.89	10.6
	16.9	9.17	3.97
	18	9.51	4.27
	18.5	6.3	5.46
